# Supplementary material for: Enhancing the pricing efficiency of financial assets with an optimized bayesian network based on efficient fusion
Source: PLoS One. 2026 May 8;21(5):e0347047. doi: 10.1371/journal.pone.0347047 (PMC13155572; doi:10.1371/journal.pone.0347047)
Supplement: S2 Code — (TXT) [file pone.0347047.s002.txt]

import numpy as np
import torch
from torch import nn
from torch.optim import Adam

# Hyperparameters
WINDOW_SIZE = 60               # Length of sliding window
UPDATE_INTERVAL = 10           # Frequency of DBN structure updates
TAU = 0.05                     # Attention threshold for causal edges
LAMBDA_DAG = 1.0               # DAG regularization weight
LAMBDA_RISK = 0.1              # Risk adjustment loss weight
RISK_AVERSION = 0.5            # Risk aversion coefficient

# Causal Masked Transformer Encoder
class CausalMaskedTransformer(nn.Module):
    def __init__(self, input_dim, model_dim):
        super().__init__()
        self.encoder = nn.TransformerEncoder(
            nn.TransformerEncoderLayer(d_model=model_dim, nhead=4),
            num_layers=2
        )
        self.input_proj = nn.Linear(input_dim, model_dim)
        self.positional_encoding = nn.Parameter(torch.randn(WINDOW_SIZE, model_dim))

    def forward(self, x):
        x = self.input_proj(x) + self.positional_encoding
        x = self.encoder(x)
        return x

# Dynamic Bayesian Network (DBN) Constructor
class DynamicBayesianNetwork:
    def __init__(self, num_vars):
        self.structure = np.zeros((num_vars, num_vars))  # Adjacency matrix
        self.conditional_probs = {}

    def update_structure(self, attn_matrix):
        avg_attn = np.mean(attn_matrix, axis=0)
        self.structure = (avg_attn > TAU).astype(int)
        self.structure = self.enforce_dag(self.structure)

    def enforce_dag(self, adj_matrix):
        # Remove cycles to enforce DAG constraint (pseudo function)
        return remove_cycles(adj_matrix)

    def update_parameters(self, data_window):
        # Update conditional probability tables using MLE (pseudo function)
        self.conditional_probs = maximum_likelihood_estimation(data_window, self.structure)

# Loss function combining prediction error, DAG constraint, and risk penalty
def compute_loss(pred, target, attn_matrix, dbn_structure, returns):
    mse_loss = torch.mean((pred - target) ** 2)
    dag_loss = torch.norm(torch.matrix_exp(dbn_structure * dbn_structure) - torch.eye(dbn_structure.shape[0]))
    risk_penalty = -torch.mean(returns) + RISK_AVERSION * torch.std(returns)
    total_loss = mse_loss + LAMBDA_DAG * dag_loss + LAMBDA_RISK * risk_penalty
    return total_loss

# Main training procedure for the Trans-EFOBN model
def train_trans_efobn(data_stream, input_dim, model_dim):
    model = CausalMaskedTransformer(input_dim, model_dim)
    dbn = DynamicBayesianNetwork(num_vars=input_dim)
    optimizer = Adam(model.parameters(), lr=1e-4)

    for t in range(WINDOW_SIZE, len(data_stream)):
        # 1. Extract sliding window of input
        window_data = data_stream[t - WINDOW_SIZE: t]
        window_tensor = torch.tensor(window_data, dtype=torch.float32)

        # 2. Transformer encoding
        output = model(window_tensor)
        prediction = output[-1]  # Use last step's output as prediction

        # 3. Extract causal attention matrix (pseudo function)
        attn_matrix = extract_attention(model)

        # 4. Periodically update DBN structure and parameters
        if t % UPDATE_INTERVAL == 0:
            dbn.update_structure(attn_matrix)
            dbn.update_parameters(window_data)

        # 5. Compute loss and optimize both components
        true_value = torch.tensor(data_stream[t], dtype=torch.float32)
        returns = compute_returns(prediction, true_value)  # Pseudo function
        loss = compute_loss(prediction, true_value, attn_matrix, dbn.structure, returns)

        optimizer.zero_grad()
        loss.backward()
        optimizer.step()

        # 6. Send prediction to trading system (pseudo function)
        output_to_trading(prediction)

# Example execution
data_stream = np.random.randn(1000, 10)  # 1000 time steps, 10 financial variables
train_trans_efobn(data_stream, input_dim=10, model_dim=64)
