# Supplementary material for: Enhancing the pricing efficiency of financial assets with an optimized bayesian network based on efficient fusion
Source: PLoS One. 2026 May 8;21(5):e0347047. doi: 10.1371/journal.pone.0347047 (PMC13155572; doi:10.1371/journal.pone.0347047)
Supplement: S3 Data — (XLSX) [file pone.0347047.s003.xlsx]

## Sheet: Sheet1
Fig 8									Fig 12
Model	MSE	RMSE	MAE	MAPE	MARE				Model variant	MAE	MSE	RMSE	R²
SBN	0.02	0.14142	0.1175	0.032	0.12				Trans-EFOBN (full model)	0.037	0.0096	0.097	0.874
DBN	0.015	0.12247	0.103	0.027	0.115				Without Transformer	0.053	0.018	0.134	0.835
AR- Transformer	0.0113	0.1063	0.078	0.021	0.09				Without Causal Masking	0.048	0.016	0.126	0.842
GNN	0.0121	0.11	0.085	0.022	0.1				Without Bayesian Optimization	0.045	0.014	0.118	0.853
AA- Transformer	0.0109	0.1044	0.0735	0.0205	0.086
Att-BN	0.0127	0.11269	0.0847	0.023	0.095
Mishra et al.	0.0115	0.10724	0.0714	0.022	0.085
Trans- EFOBN	0.0096	0.09798	0.037	0.015	0.06
Fig 9									Fig 13
Model	RMSPE	MSRE	RMSRE	R2					Model	1 min	5 min	10 min	20 min	30 min
SBN	0.185	0.051	0.22583	0.811					SBN	0.045	0.051	0.059	0.064	0.065
DBN	0.176	0.049	0.22136	0.822					DBN	0.041	0.046	0.05	0.054	0.057
AR- Transformer	0.15	0.046	0.21448	0.845					AR- Transformer	0.037	0.042	0.048	0.052	0.055
GNN	0.159	0.047	0.21679	0.835					GNN	0.038	0.044	0.049	0.053	0.057
AA- Transformer	0.148	0.045	0.21213	0.853					AA- Transformer	0.035	0.04	0.044	0.048	0.051
Att-BN	0.161	0.05	0.22361	0.824					Att-BN	0.038	0.043	0.046	0.049	0.052
Mishra et al.	0.151	0.044	0.20976	0.852					Mishra et al.	0.037	0.038	0.041	0.043	0.046
Trans- EFOBN	0.124	0.04	0.2	0.874					Trans- EFOBN	0.029	0.03	0.035	0.038	0.04
Fig 10									Fig 14
Learning rate	MSE	MAE	MAPE						Model	Annualized Return (%)	Sharpe Ratio	Max Drawdown (%)	Win Rate (%)	Avg Trade Return (%)
0.001	0.0098	0.036	0.014						SBN	8.2	0.65	15.3	54	0.21
1E-4	0.0096	0.037	0.015						DBN	9.5	0.72	14.1	56	0.24
1E-5	0.0105	0.039	0.016						AR- Transformer	11.8	0.84	13.2	59	0.31
									GNN	10.5	0.78	13.8	57	0.28
									AA- Transformer	12.1	0.87	12.5	61	0.33
Fig 11									Att-BN	10	0.75	14	58	0.27
Transformer layers	MSE	MAE	MAPE						Mishra et al.	12.5	0.88	12.2	62	0.34
4	0.0115	0.04	0.016						Trans- EFOBN	14.2	0.95	11.3	65	0.38
6	0.0096	0.037	0.014
8	0.0098	0.038	0.015
